# Supplementary material for: The relative brain signal variability increases in the behavioral variant of frontotemporal dementia and Alzheimer’s disease but not in schizophrenia
Source: J Cereb Blood Flow Metab. 2024 Jun 19;44(12):1535–49. doi: 10.1177/0271678X241262583 (PMC11574935; doi:10.1177/0271678X241262583)
Supplement: sj-zip-1-jcb-10.1177_0271678X241262583 - Supplemental material for The relative brain signal variability increases in the behavioral variant of frontotemporal dementia and Alzheimer’s disease but not in schizophrenia [file sj-zip-1-jcb-10.1177_0271678X241262583.zip]

Archive with 1 entries (1 files):
- Supplement_NIFDOulu_commonvoxels.nii.gz
